# Supplementary material for: Machine Learning Models to Predict Protein–Protein Interaction Inhibitors
Source: Molecules. 2022 Nov 17;27(22):7986. doi: 10.3390/molecules27227986 (PMC9694076; doi:10.3390/molecules27227986)
Supplement: Supplementary file 1 [file molecules-27-07986-s001.zip]

Archive with 1 entries (1 files):
- molecules-2012841-supplementary.pdf
